# Supplementary material for: Stabilizing Macular Edema Fluctuations: Outcomes of Intravitreal Fluocinolone Acetonide for Diabetic Macular Edema and Non-Infectious Uveitis
Source: J Clin Med. 2025 Apr 21;14(8):2849. doi: 10.3390/jcm14082849 (PMC12027787; doi:10.3390/jcm14082849)
Supplement: Supplementary file 1 [file jcm-14-02849-s001.zip]

Archive with 1 entries (1 files):
- jcm-3549400-supplementary.pdf
